# Supplementary material for: Electroporation-Mediated Delivery of Cas9 Ribonucleoproteins Results in High Levels of Gene Editing in Primary Hepatocytes
Source: CRISPR J. 2022 Jun 8;5(3):397–409. doi: 10.1089/crispr.2021.0134 (PMC9233506; doi:10.1089/crispr.2021.0134)
Supplement: Supplemental data [file Supp_Data.zip]

Archive with 5 entries (5 files):
- CottleSupplementalData_rev.docx
- Cottle Supplemental Table I.xlsx
- Cottle Supplemental Table II.xlsx
- Cottle Supplemental Table III.xlsx
- Cottle Supplemental Table IV.xlsx
