# Supplementary material for: Electroporation-Mediated Delivery of Cas9 Ribonucleoproteins Results in High Levels of Gene Editing in Primary Hepatocytes
Source: CRISPR J. 2022 Jun 8;5(3):397–409. doi: 10.1089/crispr.2021.0134 (PMC9233506; doi:10.1089/crispr.2021.0134)
Supplement: Supplemental data [file Supp_Data.zip › Cottle Supplemental Table I.xlsx]

## Sheet: Figure1E
On- and Off-Target Editing for Cas9 Comparisons in Hepa 1-6 Cells
						Experiment 1					Experiment 2					Experiment 3
						%ReadsWithIndels		#ReadsTotal			%ReadsWithIndels		#ReadsTotal			%ReadsWithIndels		#ReadsTotal
Target	Sequence	Location	Gene	Treatment		Replicate 1	Replicate 2	Replicate 1	Replicate 2		Replicate 1	Replicate 2	Replicate 1	Replicate 2		Replicate 1	Replicate 2	Replicate 1	Replicate 2
ON	CAACCCAGAAGGTCACCGAGTGG	Chr5:123181875-123181897	HPD	Cas9 mRNA		72.619	25.51	84	98		96.809	93.066	94	274		81.11	83.23	90	167
OF1	AATCCCATAAGATCACCGAGAGG	Chr3:3609956-3609978	HNF4G	Cas9 mRNA		0.17	0.042	3528	2405		0.707	0.714	3112	1260		3.54	3.34	2686	4192
OF2	AATCCCAGCAGGGCACCGAGGGG	Chr4:117306960-117306982	RNF220	Cas9 mRNA		0.65	0.418	1538	3112		0.539	0.43	7799	11869		2.67	2.09	1574	2630
OF3	CAGCCCAGAAGATCAACGAGGGG	Chr18:62977973-62977995	NAPG	Cas9 mRNA		4.689	5.527	8466	6278		42.13	38.609	629	417		6.86	5.59	2640	4060
ON	CAACCCAGAAGGTCACCGAGTGG	Chr5:123181875-123181897	HPD	Cas9 WT RNP		56.329	67.347	158	147		89.813	87.083	481	240		93.91	95	115	120
OF1	AATCCCATAAGATCACCGAGAGG	Chr3:3609956-3609978	HNF4G	Cas9 WT RNP		0.162	0.103	1231	2903		0.514	0.305	2141	2294		3.53	3.19	2829	2761
OF2	AATCCCAGCAGGGCACCGAGGGG	Chr4:117306960-117306982	RNF220	Cas9 WT RNP		0.458	0.532	655	4322		0.318	0.5	11633	9208		2.87	2.14	1534	1775
OF3	CAGCCCAGAAGATCAACGAGGGG	Chr18:62977973-62977995	NAPG	Cas9 WT RNP		0.104	1.623	2890	5854		15.45	8.793	822	2138		11.63	11.19	2546	2412
ON	CAACCCAGAAGGTCACCGAGTGG	Chr5:123181875-123181897	HPD	Cas9 HiFi RNP		46.012	89.655	163	58		91.579	91.525	190	118		94	96.8	100	125
OF1	AATCCCATAAGATCACCGAGAGG	Chr3:3609956-3609978	HNF4G	Cas9 HiFi RNP		0	0.052	2546	3814		0	0	3004	2820		2.82	3.07	2556	3065
OF2	AATCCCAGCAGGGCACCGAGGGG	Chr4:117306960-117306982	RNF220	Cas9 HiFi RNP		0.373	0.463	5892	4747		0.206	0.256	15062	5084		2.92	2.25	1405	1908
OF3	CAGCCCAGAAGATCAACGAGGGG	Chr18:62977973-62977995	NAPG	Cas9 HiFi RNP		0.243	0.128	10267	3115		1.291	1.275	3408	2901		24.04	17.89	2038	2683
ON	CAACCCAGAAGGTCACCGAGTGG	Chr5:123181875-123181897	HPD	pmax GFP		18.379		876			5.621		676			1.97		152
OF1	AATCCCATAAGATCACCGAGAGG	Chr3:3609956-3609978	HNF4G	pmax GFP		0.101		3979			0.033		2994			3.15		2383
OF2	AATCCCAGCAGGGCACCGAGGGG	Chr4:117306960-117306982	RNF220	pmax GFP		0.386		6986			0.219		7749			2.39		1592
OF3	CAGCCCAGAAGATCAACGAGGGG	Chr18:62977973-62977995	NAPG	pmax GFP		0.265		9426			0.088		2283			3.1		2545
