# Supplementary material for: Electroporation-Mediated Delivery of Cas9 Ribonucleoproteins Results in High Levels of Gene Editing in Primary Hepatocytes
Source: CRISPR J. 2022 Jun 8;5(3):397–409. doi: 10.1089/crispr.2021.0134 (PMC9233506; doi:10.1089/crispr.2021.0134)
Supplement: Supplemental data [file Supp_Data.zip › Cottle Supplemental Table II.xlsx]

## Sheet: Figure2D
On- and Off-Target Editing for Cas9 Comparisons in Cryopreserved Mouse Hepatocytes
						Experiment 1					Experiment 2					Experiment 3
						%ReadsWithIndels		#ReadsTotal			%ReadsWithIndels		#ReadsTotal			%ReadsWithIndels		#ReadsTotal
Target	Sequence	Location	Gene	Treatment		Replicate 1	Replicate 2	Replicate 1	Replicate 2		Replicate 1	Replicate 2	Replicate 1	Replicate 2		Replicate 1	Replicate 2	Replicate 1	Replicate 2
ON	CAACCCAGAAGGTCACCGAGTGG	Chr5:123181875-123181897	HPD	Cas9 mRNA		27.82	23.022	133	417		84.158	88.205	101	195		100	100	55	15
OF1	AATCCCATAAGATCACCGAGAGG	Chr3:3609956-3609978	HNF4G	Cas9 mRNA		0.102	0.551	1961	3267		2.397	0.173	2086	2315		3.125	9.655	160	145
OF2	AATCCCAGCAGGGCACCGAGGGG	Chr4:117306960-117306982	RNF220	Cas9 mRNA		0.227	0.846	4407	473		0.639	0.821	7203	5847		0.275	0.295	5823	5758
OF3	CAGCCCAGAAGATCAACGAGGGG	Chr18:62977973-62977995	NAPG	Cas9 mRNA		0.165	4.093	3636	2541		48.06	47.42	799	2054		23.972	63.229	1410	1183
ON	CAACCCAGAAGGTCACCGAGTGG	Chr5:123181875-123181897	HPD	Cas9 WT RNP		60.694	60	173	75		88.571	84	70	50		45.455	85.714	11	63
OF1	AATCCCATAAGATCACCGAGAGG	Chr3:3609956-3609978	HNF4G	Cas9 WT RNP		0.378	0.088	3436	2261		0.289	2.423	1383	743		1.051	0.603	1142	1825
OF2	AATCCCAGCAGGGCACCGAGGGG	Chr4:117306960-117306982	RNF220	Cas9 WT RNP		0.338	0.292	1183	4448		0.31	0.351	7739	6846		0.278	0.205	7916	9733
OF3	CAGCCCAGAAGATCAACGAGGGG	Chr18:62977973-62977995	NAPG	Cas9 WT RNP		6.194	14.154	4117	1738		17.681	26.596	7918	2538		19.143	16.337	1797	1873
ON	CAACCCAGAAGGTCACCGAGTGG	Chr5:123181875-123181897	HPD	Cas9 HiFi RNP		61.834	47.716	469	197		99.091	95.536	110	112		93.617	90.909	94	132
OF1	AATCCCATAAGATCACCGAGAGG	Chr3:3609956-3609978	HNF4G	Cas9 HiFi RNP		0.616	0.0313	3084	3187		0.051	0.272	1963	2570		1.31	0.063	916	1594
OF2	AATCCCAGCAGGGCACCGAGGGG	Chr4:117306960-117306982	RNF220	Cas9 HiFi RNP		0.372	0.32	7791	3754		0.383	0.326	8869	9804		0.508	0.332	7483	8124
OF3	CAGCCCAGAAGATCAACGAGGGG	Chr18:62977973-62977995	NAPG	Cas9 HiFi RNP		7.606	1.503	2774	2528		1.457	1.053	3294	3703		3.613	2.289	3737	2752
ON	CAACCCAGAAGGTCACCGAGTGG	Chr5:123181875-123181897	HPD	pmax GFP		9.979		471			17.708		96			5.152		127
OF1	AATCCCATAAGATCACCGAGAGG	Chr3:3609956-3609978	HNF4G	pmax GFP		0.13		2308			0		819			2.033		246
OF2	AATCCCAGCAGGGCACCGAGGGG	Chr4:117306960-117306982	RNF220	pmax GFP		0.331		1209			0.292		10613			0.282		7087
OF3	CAGCCCAGAAGATCAACGAGGGG	Chr18:62977973-62977995	NAPG	pmax GFP		0.222		3601			0.207		4351			0.276		2533
