# Supplementary material for: Electroporation-Mediated Delivery of Cas9 Ribonucleoproteins Results in High Levels of Gene Editing in Primary Hepatocytes
Source: CRISPR J. 2022 Jun 8;5(3):397–409. doi: 10.1089/crispr.2021.0134 (PMC9233506; doi:10.1089/crispr.2021.0134)
Supplement: Supplemental data [file Supp_Data.zip › Cottle Supplemental Table III.xlsx]

## Sheet: Figure3F
On- and Off-Target Editing for Cas9 Comparisons in Freshly Isolated Mouse Hepatocytes
						Experiment 1					Experiment 2					Experiment 3
						%ReadsWithIndels		#ReadsTotal			%ReadsWithIndels		#ReadsTotal			%ReadsWithIndels		#ReadsTotal
Target	Sequence	Location	Gene	Treatment		Replicate 1	Replicate 2	Replicate 1	Replicate 2		Replicate 1	Replicate 2	Replicate 1	Replicate 2		Replicate 1	Replicate 2	Replicate 1	Replicate 2
ON	CAACCCAGAAGGTCACCGAGTGG	Chr5:123181875-123181897	HPD	Cas9 mRNA		100		50	100		91.49	89.19	47	37		0	100	2	1
OF1	AATCCCATAAGATCACCGAGAGG	Chr3:3609956-3609978	HNF4G	Cas9 mRNA		1.6	0	1.7	1.98		2.9	3.07	3343	2964		2.45	2.73	4196	3806
OF2	AATCCCAGCAGGGCACCGAGGGG	Chr4:117306960-117306982	RNF220	Cas9 mRNA		2.17	0	0.92	2.33		2.24	2.19	491	547		2.75	1.92	510	417
OF3	CAGCCCAGAAGATCAACGAGGGG	Chr18:62977973-62977995	NAPG	Cas9 mRNA		5.24	4.76	2.61	3.76		4.7	5.52	893	1050		4.44	2.67	833	675
OF4	CCACTCAGAATGTCACCGAGAGG	Chr8:125338259-125338281	Non-coding	Cas9 mRNA		2.17	0	1.74	1.6		2.04	2.26	883	1060		1.9	2.65	525	415
OF5	CCACCCAGCAGGGCACCGAGAGG	Chr7:67722981-67723003	TTC23	Cas9 mRNA		1.04	0	1.84	1.75		2.25	2.13	846	1032		1.94	1.41	722	568
OF6	AAAGACAGAAGGTCACAGAGAGG	Chr6:66341048-66341070	Non-coding	Cas9 mRNA		2.38	3.57	2.35	2.5		2.57	3.09	779	1036		2.55	2.84	744	914
OF7	AAAGCCAGAAGGTGCCCGAGTGG	Chr8:11005169-11005191	IRS2	Cas9 mRNA		1.89	0	1.27	1.53		3.33	2.72	1472	1508		3.86	2.53	1399	1069
OF8	GAGCCCAGCAGGTCACAGAGAGG	Chr7:73138475-73138497	Non-coding	Cas9 mRNA		2.33		0	0.73		3.12	3.7	64	108		2.13	8.89	47	45
OF9	GAAGCCAGAAAGTCACAGAGAGG	Chr7:136293426-136293448	Non-coding	Cas9 mRNA		1.31	0	2.31	1.95		2.82	1.95	673	717		1.98	2.49	454	602
OF10	TAACTCCGAAGGTCACCAAGAGG	Chr13:43512665-43512687	Non-coding	Cas9 mRNA		1.15	0	1.66	1.98		2.11	1.74	663	862		2.69	2.14	557	794
ON	CAACCCAGAAGGTCACCGAGTGG	Chr5:123181875-123181897	HPD	WT RNP		50	100	4	6		79.55	91.67	44	12			100	0	7
OF1	AATCCCATAAGATCACCGAGAGG	Chr3:3609956-3609978	HNF4G	WT RNP		1.7	1.98	7182	7642		2.23	2.12	7706	3441		0	2.48	4	3151
OF2	AATCCCAGCAGGGCACCGAGGGG	Chr4:117306960-117306982	RNF220	WT RNP		0.92	2.33	655	815		2.27	2.05	1365	634			1.96	0	509
OF3	CAGCCCAGAAGATCAACGAGGGG	Chr18:62977973-62977995	NAPG	WT RNP		2.61	3.76	1150	1223		4.92	6.87	1929	815		0	14.5	2	800
OF4	CCACTCAGAATGTCACCGAGAGG	Chr8:125338259-125338281	Non-coding	WT RNP		1.74	1.6	978	1124		1.78	1.94	2535	1133		0	1.79	1	837
OF5	CCACCCAGCAGGGCACCGAGAGG	Chr7:67722981-67723003	TTC23	WT RNP		1.84	1.75	1576	1710		1.94	1.49	2472	1009			1.79	0	1005
OF6	AAAGACAGAAGGTCACAGAGAGG	Chr6:66341048-66341070	Non-coding	WT RNP		2.35	2.5	2558	2480		2.44	2.79	2868	1434		0	2.96	2	1252
OF7	AAAGCCAGAAGGTGCCCGAGTGG	Chr8:11005169-11005191	IRS2	WT RNP		1.27	1.53	1887	2357		1.97	1.57	3498	1659		0	1.95	2	1178
OF8	GAGCCCAGCAGGTCACAGAGAGG	Chr7:73138475-73138497	Non-coding	WT RNP		0	0.73	103	137		1.83	1.52	219	132			4.69	0	64
OF9	GAAGCCAGAAAGTCACAGAGAGG	Chr7:136293426-136293448	Non-coding	WT RNP		2.31	1.95	1949	1898		1.83	2.33	2076	943			2.04	0	783
OF10	TAACTCCGAAGGTCACCAAGAGG	Chr13:43512665-43512687	Non-coding	WT RNP		1.66	1.98	3430	2973		1.77	2.38	2829	1221		0	3.02	2	993
ON	CAACCCAGAAGGTCACCGAGTGG	Chr5:123181875-123181897	HPD	eGFP mRNA		0	75	1	8		33.33	25	12	4		100	0	6	6
OF1	AATCCCATAAGATCACCGAGAGG	Chr3:3609956-3609978	HNF4G	eGFP mRNA		1.91	1.75	6134	6645		2.24	2.41	3130	4479		3	2.04	4465	3235
OF2	AATCCCAGCAGGGCACCGAGGGG	Chr4:117306960-117306982	RNF220	eGFP mRNA		1.38	2.27	581	618		2.49	1.59	481	252		2.78	1.37	468	365
OF3	CAGCCCAGAAGATCAACGAGGGG	Chr18:62977973-62977995	NAPG	eGFP mRNA		1.87	1.69	1928	1838		1.85	1.61	1084	1239		3.37	1.57	980	1022
OF4	CCACTCAGAATGTCACCGAGAGG	Chr8:125338259-125338281	Non-coding	eGFP mRNA		1.69	1.56	1719	1216		1.84	2.32	1032	906		3.06	2.65	589	716
OF5	CCACCCAGCAGGGCACCGAGAGG	Chr7:67722981-67723003	TTC23	eGFP mRNA		1.89	1.47	2066	1563		1.75	1.87	915	747		3.53	2.07	709	726
OF6	AAAGACAGAAGGTCACAGAGAGG	Chr6:66341048-66341070	Non-coding	eGFP mRNA		2.46	1.94	3010	2778		2.67	2.31	1349	1945		1.78	2.27	899	1275
OF7	AAAGCCAGAAGGTGCCCGAGTGG	Chr8:11005169-11005191	IRS2	eGFP mRNA		1.31	1.43	1530	1674		2.27	1.99	1277	1355		3.69	3.15	1410	1080
OF8	GAGCCCAGCAGGTCACAGAGAGG	Chr7:73138475-73138497	Non-coding	eGFP mRNA		2.86	0	105	94		3.41	0	88	33		4.76	5.26	42	57
OF9	GAAGCCAGAAAGTCACAGAGAGG	Chr7:136293426-136293448	Non-coding	eGFP mRNA		2.6	1.91	1845	1986		2.33	2.86	773	1084		1.49	2.02	537	744
OF10	TAACTCCGAAGGTCACCAAGAGG	Chr13:43512665-43512687	Non-coding	eGFP mRNA		1.68	1.32	4100	2886		1.62	1.6	928	1438		2.51	1.73	717	866
