# Supplementary material for: Electroporation-Mediated Delivery of Cas9 Ribonucleoproteins Results in High Levels of Gene Editing in Primary Hepatocytes
Source: CRISPR J. 2022 Jun 8;5(3):397–409. doi: 10.1089/crispr.2021.0134 (PMC9233506; doi:10.1089/crispr.2021.0134)
Supplement: Supplemental data [file Supp_Data.zip › Cottle Supplemental Table IV.xlsx]

## Sheet: Figure3G
Percentage of on-target frameshift mutations in mouse hepatocytes electroporated with Cas9 mRNA and RNP
Sample	Treatment	%Edited Reads	Reads	%Frameshift Mutation
I1A1	Cas9 mRNA	100	9	100
I1B1	Cas9 WT RNP	50	4	50
I1B2	Cas9 WT RNP	100	6	66.67
I2A1	Cas9 mRNA	91.49	47	68.09
I2A2	Cas9 mRNA	89.19	37	54.05
I2B1	Cas9 WT RNP	79.55	44	56.82
I2B2	Cas9 WT RNP	91.67	12	83.33
I3A1	Cas9 mRNA	0	2	0
I3A2	Cas9 mRNA	100	1	0
I3B2	Cas9 WT RNP	100	7	100
